# Supplementary material for: OCT4 Expression in Gliomas Is Dependent on Cell Metabolism
Source: Curr Issues Mol Biol. 2024 Jan 25;46(2):1107–20. doi: 10.3390/cimb46020070 (PMC10887564; doi:10.3390/cimb46020070)
Supplement: Supplementary file 1 [file cimb-46-00070-s001.zip]

Archive with 1 entries (1 files):
- cimb-2771247-supplementary.pdf
